# Supplementary material for: Characterizing Extracellular Vesicles Generated from the Integra CELLine Culture System and Their Endocytic Pathways for Intracellular Drug Delivery
Source: Pharmaceutics. 2024 Sep 13;16(9):1206. doi: 10.3390/pharmaceutics16091206 (PMC11434853; doi:10.3390/pharmaceutics16091206)
Supplement: Supplementary file 1 [file pharmaceutics-16-01206-s001.zip]

Archive with 1 entries (1 files):
- pharmaceutics-3140724-supplementary.pdf
